# Supplementary material for: Morphological and genetic characterization of novel Sarocladium spinificis strains in association with Coccidioides posadasii
Source: Microbiol Spectr. 2025 Dec 29;14(2):e00689-25. doi: 10.1128/spectrum.00689-25 (PMC12889048; doi:10.1128/spectrum.00689-25)
Supplement: Table S1 — GenBank accession numbers for the five loci analyzed in the Sarocladium multilocus data set. [file spectrum.00689-25-s0003.xlsx]

## Sheet: Sheet1
Supplementary Table 1. GenBank accession numbers for the five loci analyzed in the Sarocladium multilocus dataset as follows LSU = D1/D2 domain of the 28S rDNA; ITS = ITS1–5.8S–ITS2; ACT1 = actin; TEF = translation elongation factor 1-α; RPB2 = RNA polymerase II second-largest subunit. Empty cells indicate that no GenBank record.
Taxon	LSU	ITS	ACT1	TEF	RPB2
Sarocladium_bacillisporum_CBS_119.79	HG965050	HG965001	HG964951
Sarocladium_bacillisporum_CBS_212.79	HG965051	HG965002	HG964952
Sarocladium_bacillisporum_CBS_787.69	HG965054	HG965005	HG964955		OQ454230
Sarocladium_bactrocephalum_CBS_749.69	HQ231994	HG965006	HG964956	OQ471163	OQ454232
Sarocladium_bactrocephalum_UTHSC_09-384	HG965055	HG965007	HG964957
Sarocladium_strictum_CBS_346.70	HQ232141	FN691453	HG964982		OQ454252
Sarocladium_strictum_CBS_640.75	HG965074	HG965030	HG964983
Sarocladium_mali_ACC_39308	MF987653	MF987662	MF987665
Sarocladium_mali_ACC_39307	MF987652	MF987661	MF987664
Sarocladium_graminicola_CML_4052	MK017871	MK017855	MK017838
Sarocladium_graminicola_CML_4045	MK017865	MK017848	MK017832
Sarocladium_pseudostrictum_UTHSC_02-1892	HG965073	HG965029	HG964981	OQ471178
Sarocladium_hominis_UTHSC_04-1034	HG965060	HG965012	HG964962
Sarocladium_hominis_UTHSC_04-3464	HG965061	HG965013	HG964963
Sarocladium_hominis_UTHSC_02-2564	HG965059	HG965011	HG964961
Sarocladium_spirale_BCRCFU31117	LC464181	LC461491	LC464350
Sarocladium_spirale_SA_12407	LC464187	LC461490	LC464381
Sarocladium_junci_CPC_41107	OK663773	OK664734	OK651128		OK651170
Sarocladium_kiliense_CBS_122.29	HQ232052	AJ621775	HG964975		OQ454241
Sarocladium_zeae_CBS_800.69	HQ232152	FN691451	HG965000	OQ471189	OQ454256
Sarocladium_spinificis_CML4047	MK017866	MK017850	MK017833
Sarocladium_agarici_CBS_113717	OQ430089	OQ429828		OQ471158	OQ454227
Sarocladium_agarici_CBS_126941	OQ430090	OQ429829		OQ471159	OQ454228
Sarocladium_spinificis_Z0504	KC920827	KF269096
Sarocladium_spinificis_CBS_170.89	OQ430103	OQ429849	MG896482	MG896408	OQ454248
Sarocladium_spinificis_CBS_102676	OQ430102	OQ429848			OQ454247
Sarocladium_ferrugineum_CBS_102673	OQ430096	OQ429837		OQ471167	OQ454236
Sarocladium_oryzae_CBS_180.74	HG965047	HG965026	HG964978	OQ471177	OQ454246
Sarocladium_attenuatum_CBS_399.73	HG965048	HG965027	HG964979		OQ454229
Sarocladium_attenuatum_18076	LC464191	LC461461	LC464307
Sarocladium_sparsum_CBS_414.81	HG965049	HG965028	HG964980
Sarocladium_sparsum_BCRCFU31121	LC464185	LC461524	LC464377
Sarocladium_brachiariae_CGMCC_2192	KP715271	EU880834
Sarocladium_summerbellii_CBS_200.84	HG965077	HG965033	HG964986
Sarocladium_summerbellii_CBS_430.70	HG965078	HG965034	HG964987	OQ471186
Sarocladium_summerbellii_CBS_797.69	HG965079	HG965035	KP057619
Sarocladium_liquanense_ACC_39306	MF987651	MF987659	MF987663
Sarocladium_dejongiae_CBS_144929	MK069415	MK069419	MK069412	MK069409
Sarocladium_clematidis_MFLUCC_172150	MN629285	MN629287		MN628625	MN628627
Sarocladium_citri_CBS_145044	OQ430093	OQ429834		OQ471164	OQ454233
Sarocladium_sasijaorum_strain_NL19100007	MW883839	MW883448	MW890032	MW890116	MW890076
Parasarocladium_wereldwijsianum_NL19095011	MW883831	MW883440	MW883830	MW890113	MW890072
Sarocladium_bifurcatum_CBS_383.73	HG965056	HG965008	HG964958
Sarocladium_bifurcatum_UTHSC_05-3311	HG965057	HG965009	HG964959
Sarocladium_bifurcatum_UTHS_07-3446	HG965058	HG965010	HG964960
Sarocladium_glaucum_CBS_191.80	HG965064	HG965016	HG964966
Sarocladium glaucum_CBS_382.73	HG965066	HG965018	HG964968
Sarocladium_glaucum_UTHSC_07-1181	HG965069	FN691445	HG964971
Sarocladium_glaucum_CBS_309.74	HG965065	HG965017	HG964967
Sarocladium_glaucum_CBS_100350	HG965068	HG965020	HG964970
Sarocladium_glaucum_CBS_456.74	HG965067	HG965019	HG964969
Sarocladium_glaucum_CBS_796.69	HE608657	FN691454	HE608631		OQ451839
Sarocladium_gamsii_CBS_425.73	OQ430098	OQ429840.1	HG964964
Sarocladium_gamsii_CBS_707.73	HG965063	HG965015	HG964965		OQ454238
Sarocladium_fuscum_CBS_334.80	OQ430097	OQ429838		OQ471168	OQ454237
Sarocladium_theobromae_CBS_113440	OQ430108	OQ429856			OQ454255
Sarocladium_implicatum_CBS_397.70A	HG965070	HG965021	HG964972
Sarocladium_implicatum_CBS_825.73	HG965071	HG965022	HG964973
Sarocladium_implicatum_CBS_959.72	HG965072	HG965023	HG964974		OQ454239
Sarocladium_ochraceum_CBS_428.67	HQ232070	HG965025	HG964977	OQ471176	OQ454245
Sarocladium_subulatum_MUCL_9939	HG965075	HG965031	HG964984
Sarocladium_subulatum_UTHSC_07-110	HG965076	HG965032	HG964985
Sarocladium_terricola_CBS_243.59	HE608659	FN706553	HE608632	OQ471187	OQ454254
Sarocladium_bacillisporum_CBS_388.67	HG965052	HG965003	HG964953
Sarocladium_bacillisporum_CBS_425.67	HE608658	HE608639	HE608633		OQ454231
Sarocladium_bacillisporum_CBS_485.67	HG965053	HG965004	HG964954
